# Supplementary material for: Exploration of the Diversity of Vicine and Convicine Derivatives in Faba Bean (Vicia faba L.) Cultivars: Insights from LC-MS/MS Spectra
Source: Molecules. 2024 Feb 29;29(5):1065. doi: 10.3390/molecules29051065 (PMC10934171; doi:10.3390/molecules29051065)
Supplement: Supplementary file 1 [file molecules-29-01065-s001.zip]

Archive with 3 entries (3 files):
- supplemental Figure S1.pdf
- Supplemental Table S1.xlsx
- Supplemental Table S2.xlsx
